# Supplementary material for: Alectinib vs. Lorlatinib in the Front-Line Setting for ALK-Rearranged Non-Small-Cell Lung Cancer (NSCLC): A Deep Dive into the Main Differences across ALEX and CROWN Phase 3 Trials
Source: Cancers (Basel). 2024 Jul 4;16(13):2457. doi: 10.3390/cancers16132457 (PMC11240527; doi:10.3390/cancers16132457)
Supplement: Supplementary file 1 [file cancers-16-02457-s001.zip]

Archive with 1 entries (1 files):
- cancers-3083020-supplementary.pdf
